# Supplementary material for: Temporal trends in hospital-recorded pulmonary embolism in England before, during and after the COVID-19 pandemic (2008–2024): a population-based observational study
Source: Lancet Reg Health Eur. 2025 Sep 2;58:101433. doi: 10.1016/j.lanepe.2025.101433 (PMC12444491; doi:10.1016/j.lanepe.2025.101433)
Supplement: Supplementary material online tool [file mmc2.zip]

Archive with 1 entries (1 files):
- lanepe_101433_supplementary material online tool_mmc2.html
